# Supplementary material for: From Cosmetic Abuse to Clinical Mismanagement: A National Simulated Patient Study Assessing Community Pharmacists’ Stewardship of Topical Corticosteroids in Jordan
Source: Pharmacy (Basel). 2026 Feb 9;14(1):31. doi: 10.3390/pharmacy14010031 (PMC12921794; doi:10.3390/pharmacy14010031)
Supplement: Supplementary file 1 [file pharmacy-14-00031-s001.zip]

Archive with 1 entries (1 files):
- pharmacy-4113571-supplementary.pdf
